# Supplementary material for: What if eye...? Computationally recreating vision evolution
Source: Sci Adv. 2025 Dec 17;11(51):eady2888. doi: 10.1126/sciadv.ady2888 (PMC12710701; doi:10.1126/sciadv.ady2888)
Supplement: Supplementary file 2 — Movies S1 to S3 [file sciadv.ady2888_movies_s1_to_s3.zip]

Archive with 3 entries (3 files):
- ady2888_movie_s1.mp4
- ady2888_movie_s2.mp4
- ady2888_movie_s3.mp4
